# Supplementary material for: Thymoquinone Prevents Dopaminergic Neurodegeneration by Attenuating Oxidative Stress Via the Nrf2/ARE Pathway
Source: Front Pharmacol. 2021 Jan 14;11:615598. doi: 10.3389/fphar.2020.615598 (PMC7840486; doi:10.3389/fphar.2020.615598)
Supplement: Supplementary file 1 [file datasheet1.zip]

Archive with 39 entries (34 files):
- supplementary material2/
- supplementary material2/figure4C/
- supplementary material2/figure4C/TH-ms-1.tif
- supplementary material2/figure4C/TH-ms-2.tif
- supplementary material2/figure4C/Thumbs.db
- supplementary material2/figure4C/actin-ms-1.tif
- supplementary material2/figure4C/actin-ms-2.tif
- supplementary material2/figure4C/syn-ms-1.tif
- supplementary material2/figure4C/syn-ms-2.tif
- supplementary material2/figure5E/
- supplementary material2/figure5E/GST-ms-1.tif
- supplementary material2/figure5E/GST-ms-2.tif
- supplementary material2/figure5E/GST-ms-3.tif
- supplementary material2/figure5E/HO1-ms-1.tif
- supplementary material2/figure5E/HO1-ms-2.tif
- supplementary material2/figure5E/NQO1-ms-1.tif
- supplementary material2/figure5E/NQO1-ms-2.tif
- supplementary material2/figure5E/NQO1-ms-3.tif
- supplementary material2/figure5E/Nrf2-ms-1.tif
- supplementary material2/figure5E/Nrf2-ms-2.tif
- supplementary material2/figure5E/Thumbs.db
- supplementary material2/figure5E/actin-ms-2.tif
- supplementary material2/figure5E/actin-ms-3.tif
- supplementary material2/figure6B/
- supplementary material2/figure6B/Thumbs.db
- supplementary material2/figure6B/siNrf2-actin-ms.tif
- supplementary material2/figure6B/siNrf2-ms.tif
- supplementary material2/figure6C/
- supplementary material2/figure6C/Thumbs.db
- supplementary material2/figure6C/si-GST-ms-1.tif
- supplementary material2/figure6C/si-GST-ms-2.tif
- supplementary material2/figure6C/si-HO1-ms-1.tif
- supplementary material2/figure6C/si-HO1-ms-2.tif
- supplementary material2/figure6C/si-NQO1-ms-1.tif
- supplementary material2/figure6C/si-NQO1-ms-2.tif
- supplementary material2/figure6C/si-Nrf2-ms-1.tif
- supplementary material2/figure6C/si-Nrf2-ms-2.tif
- supplementary material2/figure6C/si-actin-ms-1.tif
- supplementary material2/figure6C/si-actin-ms-2.tif
