# Supplementary material for: Thymoquinone Prevents Dopaminergic Neurodegeneration by Attenuating Oxidative Stress Via the Nrf2/ARE Pathway
Source: Front Pharmacol. 2021 Jan 14;11:615598. doi: 10.3389/fphar.2020.615598 (PMC7840486; doi:10.3389/fphar.2020.615598)
Supplement: Supplementary file 2 [file datasheet2.zip]

Archive with 58 entries (51 files):
- supplementary material1/
- supplementary material1/Figure1E/
- supplementary material1/Figure1E/BAX-cell-1.tif
- supplementary material1/Figure1E/BAX-cell-2.tif
- supplementary material1/Figure1E/BAX-cell-3.tif
- supplementary material1/Figure1E/Casp3-cell-1.tif
- supplementary material1/Figure1E/Casp3-cell-2.tif
- supplementary material1/Figure1E/Casp3-cell-3.tif
- supplementary material1/Figure1E/Thumbs.db
- supplementary material1/Figure1E/actin-cell-12.tif
- supplementary material1/Figure1E/actin-cell-3.tif
- supplementary material1/Figure1E/bcl2-cell-1.tif
- supplementary material1/Figure1E/bcl2-cell-23.tif
- supplementary material1/figure2E/
- supplementary material1/figure2E/LaminB1-1.tif
- supplementary material1/figure2E/LaminB1-2.tif
- supplementary material1/figure2E/LaminB1-3.tif
- supplementary material1/figure2E/Thumbs.db
- supplementary material1/figure2E/cytoplasmic Nrf2-1.tif
- supplementary material1/figure2E/cytoplasmic Nrf2-2.tif
- supplementary material1/figure2E/cytoplasmic Nrf2-3.tif
- supplementary material1/figure2E/cytoplasmic-actin-1.tif
- supplementary material1/figure2E/cytoplasmic-actin-2.tif
- supplementary material1/figure2E/cytoplasmic-actin-3.tif
- supplementary material1/figure2E/cytosolic-Nrf2-1.tif
- supplementary material1/figure2E/cytosolic-Nrf2-2.tif
- supplementary material1/figure2E/cytosolic-Nrf2-3.tif
- supplementary material1/figure2G/
- supplementary material1/figure2G/GST-cell.tif
- supplementary material1/figure2G/HO1-cell-1.tif
- supplementary material1/figure2G/HO1-cell-2.tif
- supplementary material1/figure2G/HO1-cell-3.tif
- supplementary material1/figure2G/NQO1-cell-1.tif
- supplementary material1/figure2G/NQO1-cell-23.tif
- supplementary material1/figure2G/Thumbs.db
- supplementary material1/figure2G/actin-cell-oxi-1.tif
- supplementary material1/figure2G/actin-cell-oxi-2.tif
- supplementary material1/figure2G/actin-cell-oxi-3.tif
- supplementary material1/figure3A/
- supplementary material1/figure3A/Thumbs.db
- supplementary material1/figure3A/siNrf2-actin-cell.tif
- supplementary material1/figure3A/siNrf2-cell.tif
- supplementary material1/figure3C/
- supplementary material1/figure3C/Thumbs.db
- supplementary material1/figure3C/si-Nrf2-cell-1.tif
- supplementary material1/figure3C/si-Nrf2-cell-2.tif
- supplementary material1/figure3C/si-laminB1-cell-1.tif
- supplementary material1/figure3C/si-laminB1-cell-2.tif
- supplementary material1/figure3D/
- supplementary material1/figure3D/Thumbs.db
- supplementary material1/figure3D/si-GST-cell-1.tif
- supplementary material1/figure3D/si-GST-cell-2.tif
- supplementary material1/figure3D/si-HO1-cell-1.tif
- supplementary material1/figure3D/si-HO1-cell-2.tif
- supplementary material1/figure3D/si-NQO1-cell-1.tif
- supplementary material1/figure3D/si-NQO1-cell-2.tif
- supplementary material1/figure3D/si-actin-cell-1.tif
- supplementary material1/figure3D/si-actin-cell-2.tif
